# Supplementary material for: Radiological Patterns of Uveal Melanoma Liver Metastases in Correlation to Genetic Status
Source: Cancers (Basel). 2021 Oct 22;13(21):5316. doi: 10.3390/cancers13215316 (PMC8582397; doi:10.3390/cancers13215316)
Supplement: Supplementary file 1 [file cancers-13-05316-s001.zip]

Archive with 1 entries (1 files):
- cancers-1437227-supplementary.pdf
